# Supplementary material for: Stargardt-like Clinical Characteristics and Disease Course Associated with Variants in the WDR19 Gene
Source: Genes (Basel). 2023 Jan 22;14(2):291. doi: 10.3390/genes14020291 (PMC9957452; doi:10.3390/genes14020291)
Supplement: Supplementary file 1 [file genes-14-00291-s001.zip]

Archive with 1 entries (1 files):
- genes-2122455-supplementary.pdf
